# Supplementary material for: Sex, Age, and COVID-19 Vaccine Characteristics Associated with Adverse Events After Vaccination and Severity: A Retrospective Analysis
Source: Infect Dis Rep. 2025 Sep 3;17(5):108. doi: 10.3390/idr17050108 (PMC12452524; doi:10.3390/idr17050108)
Supplement: Supplementary file 1 [file idr-17-00108-s001.zip]

Archive with 1 entries (1 files):
- idr-3761052-supplementary.pdf
